# Supplementary material for: MamO Is a Repurposed Serine Protease that Promotes Magnetite Biomineralization through Direct Transition Metal Binding in Magnetotactic Bacteria
Source: PLoS Biol. 2016 Mar 16;14(3):e1002402. doi: 10.1371/journal.pbio.1002402 (PMC4794232; doi:10.1371/journal.pbio.1002402)
Supplement: S2 Data — (XLSX) [file pbio.1002402.s002.xlsx]

## Sheet: Q258C Ni
Fluorescence emission before metal addition
Wavelength (nm)	505	506	507	508	509	510	511	512	513	514	515	516	517	518	519	520	521	522	523	524	525	526	527	528	529	530	531	532	533	534	535	536	537	538	539	540	541	542	543	544	545	546	547	548	549	550	551	552	553
200uM NiSO4	1714	1818	2037	2305	2427	2720	2986	3126	3246	3590	3753	3934	3987	4059	4272	4133	4230	4262	4193	4191	4070	4051	3948	3821	3788	3647	3584	3447	3209	3217	3042	2927	2793	2728	2573	2486	2428	2356	2213	2129	2046	1992	1916	1831	1730	1681	1629	1589	1643
200uM NiSO4	1757	1880	2039	2309	2508	2696	2961	3231	3370	3622	3752	4014	3976	4162	4225	4314	4321	4190	4314	4300	4155	4048	3978	3926	3732	3599	3512	3431	3247	3160	3013	2857	2863	2686	2557	2516	2397	2285	2184	2079	1977	1948	1865	1803	1726	1712	1645	1623	1595
200uM NiSO4	1775	1869	2069	2283	2486	2713	2994	3182	3431	3637	3817	3935	4124	4163	4355	4251	4322	4318	4251	4233	4227	4124	4013	4035	3801	3706	3594	3416	3390	3237	3077	2896	2871	2720	2617	2536	2410	2291	2254	2095	2133	2050	1919	1823	1811	1721	1675	1645	1614
200uM NiSO4	1716	1797	2015	2365	2557	2842	3039	3173	3344	3609	3826	3969	4104	4084	4323	4346	4357	4259	4170	4211	4174	4076	3928	3849	3790	3785	3554	3441	3313	3213	3004	2972	2873	2707	2558	2529	2383	2322	2244	2159	2095	1961	1908	1829	1784	1744	1627	1671	1570
63.2uM NiSO4	1679	1896	2105	2358	2597	2803	2991	3247	3427	3666	3749	3970	4085	4211	4242	4289	4305	4340	4268	4242	4136	4186	4081	3916	3892	3680	3609	3510	3364	3235	3112	3011	2860	2712	2641	2461	2470	2334	2215	2141	2056	2067	1953	1840	1794	1760	1697	1637	1586
63.2uM NiSO4	1781	1815	2089	2368	2562	2774	2975	3353	3506	3700	3803	3986	4082	4239	4343	4373	4372	4420	4305	4339	4227	4235	4069	4064	3906	3691	3633	3452	3400	3295	3102	2964	2858	2774	2641	2487	2379	2286	2289	2132	2117	1996	1927	1817	1779	1761	1723	1630	1605
63.2uM NiSO4	1736	1870	2154	2384	2592	2821	3118	3203	3439	3711	3831	3902	4134	4258	4282	4330	4378	4391	4274	4325	4170	4214	4019	3954	3923	3780	3619	3603	3342	3238	3077	2977	2884	2703	2591	2556	2421	2382	2316	2120	2097	1989	1948	1843	1794	1703	1743	1720	1558
63.2uM NiSO4	1715	1806	2025	2310	2547	2840	3043	3161	3418	3717	3843	3988	4120	4255	4242	4316	4264	4297	4345	4329	4322	4109	3980	3994	3861	3660	3664	3490	3433	3148	3157	2977	2818	2761	2587	2570	2468	2253	2279	2152	2074	1936	2036	1855	1781	1695	1669	1688	1573
20uM NiSO4	1719	1834	2098	2342	2525	2783	3036	3321	3478	3720	3866	4006	4274	4177	4253	4308	4373	4281	4483	4354	4164	4171	4151	3995	3816	3746	3740	3566	3423	3265	3106	2965	2917	2749	2607	2557	2470	2266	2276	2145	2054	1947	1976	1839	1770	1732	1762	1680	1660
20uM NiSO4	1746	1900	2170	2372	2547	2947	3177	3335	3464	3757	3926	4118	4223	4234	4402	4401	4365	4521	4438	4398	4336	4220	4051	4011	3891	3813	3690	3557	3550	3261	3218	3059	2932	2795	2682	2478	2440	2397	2347	2178	2099	2081	1992	1927	1841	1791	1696	1731	1620
20uM NiSO4	1709	1935	2093	2371	2557	2830	3071	3309	3473	3718	3844	4046	4196	4248	4357	4395	4412	4389	4333	4304	4231	3988	4101	3966	3834	3736	3627	3390	3456	3255	3150	3009	2919	2802	2616	2540	2408	2344	2252	2161	2069	2038	1970	1860	1813	1802	1665	1650	1606
20uM NiSO4	1795	1868	2025	2398	2623	2857	3132	3277	3482	3703	3823	3973	4137	4381	4280	4378	4414	4366	4345	4284	4243	4105	4052	3984	3820	3728	3590	3468	3406	3229	3070	2959	2862	2689	2648	2563	2443	2336	2222	2179	2043	2007	1959	1871	1812	1797	1734	1614	1572
6.3uM NiSO4	1698	1901	2088	2372	2619	2786	3092	3318	3489	3713	3894	4039	4191	4217	4406	4473	4428	4406	4337	4434	4235	4189	3998	3974	3899	3668	3602	3546	3471	3297	3146	2941	2936	2704	2617	2541	2469	2402	2276	2164	2094	2041	1927	1832	1787	1771	1707	1661	1626
6.3uM NiSO4	1796	1854	2242	2449	2586	2823	3154	3339	3496	3831	3940	4107	4228	4345	4390	4497	4502	4490	4378	4301	4291	4268	4142	4056	3915	3761	3762	3556	3510	3314	3158	3057	2930	2826	2652	2596	2450	2479	2233	2179	2132	2046	2047	1883	1854	1754	1723	1709	1687
6.3uM NiSO4	1804	1897	2266	2514	2654	2945	3177	3416	3695	3884	3995	4257	4389	4524	4641	4647	4683	4685	4682	4635	4527	4392	4420	4372	4243	4018	3964	3888	3719	3567	3510	3338	3196	3087	3062	2841	2755	2679	2542	2424	2396	2311	2173	2082	2019	1915	1860	1843	1780
6.3uM NiSO4	1833	1862	2114	2349	2584	2877	3065	3232	3520	3712	3907	4062	4116	4256	4264	4386	4399	4401	4393	4422	4255	4145	4078	3968	3908	3827	3571	3493	3501	3290	3120	2958	2902	2779	2636	2542	2442	2386	2307	2176	2109	2028	1948	1882	1792	1778	1695	1637	1572
2uM NiSO4	1823	1931	2158	2428	2602	2884	3097	3309	3603	3859	3946	4179	4179	4334	4441	4468	4491	4431	4389	4302	4348	4275	4117	4171	4109	3810	3661	3617	3530	3436	3254	3057	2961	2804	2693	2563	2455	2457	2294	2225	2131	2006	1994	1931	1843	1864	1777	1663	1654
2uM NiSO4	1780	1957	2206	2353	2606	2885	3136	3389	3672	3950	3958	4133	4275	4384	4559	4590	4588	4556	4575	4463	4386	4352	4229	4121	3957	3791	3720	3631	3527	3376	3247	3109	3002	2929	2670	2742	2573	2420	2306	2191	2180	2073	2015	1973	1964	1886	1753	1744	1672
2uM NiSO4	1805	1899	2123	2421	2601	2856	3098	3325	3563	3793	3884	3997	4134	4335	4404	4393	4311	4343	4443	4334	4238	4269	4041	4057	3901	3753	3748	3476	3494	3324	3246	3028	2926	2754	2618	2505	2481	2318	2248	2214	2114	2006	1991	1869	1804	1753	1745	1710	1640
2uM NiSO4	1767	1878	2172	2406	2591	2946	3165	3327	3649	3812	3956	4191	4255	4422	4379	4455	4412	4460	4365	4411	4186	4271	4098	4020	3972	3768	3779	3562	3546	3349	3134	3007	2884	2836	2746	2617	2435	2416	2320	2220	2153	2082	1992	1888	1844	1779	1755	1656	1632
0.6uM NiSO4	1774	1970	2149	2424	2520	2922	3157	3407	3572	3720	3990	4074	4272	4413	4386	4458	4489	4562	4465	4430	4417	4226	4148	4073	4015	3754	3680	3571	3478	3366	3124	3084	2948	2833	2721	2568	2523	2467	2372	2261	2165	2054	1977	1928	1858	1831	1775	1693	1636
0.6uM NiSO4	1802	2002	2132	2508	2684	3034	3234	3402	3653	3885	4022	4165	4315	4389	4527	4669	4476	4536	4551	4410	4415	4330	4257	4133	4050	3899	3853	3584	3586	3449	3297	3153	3024	2923	2805	2651	2575	2501	2288	2306	2178	2101	2036	1942	1866	1849	1763	1765	1752
0.6uM NiSO4	1783	1938	2107	2380	2605	2861	3123	3246	3540	3746	3861	4043	4158	4253	4413	4335	4389	4329	4339	4387	4355	4197	4188	3956	3967	3738	3682	3470	3459	3322	3186	2929	2876	2781	2718	2626	2505	2373	2193	2268	2104	2021	1955	1882	1863	1749	1763	1652	1604
0.6uM NiSO4	1772	2006	2156	2387	2611	2929	3087	3368	3477	3754	3880	4080	4209	4354	4451	4412	4439	4366	4446	4367	4434	4252	4146	4214	3890	3845	3657	3598	3471	3410	3195	3068	2971	2827	2674	2619	2500	2465	2312	2282	2168	2033	1980	1906	1841	1780	1691	1707	1633
0uM NiSO4	1849	1972	2243	2549	2712	2995	3239	3426	3596	3883	4029	4217	4391	4469	4446	4589	4659	4578	4541	4544	4547	4392	4307	4182	4063	3943	3763	3740	3564	3477	3304	3160	2974	2909	2785	2672	2508	2560	2364	2258	2169	2128	2113	2013	1973	1855	1802	1741	1679
0uM NiSO4	1744	1961	2120	2425	2642	2906	3146	3399	3668	3852	4003	4183	4303	4445	4583	4497	4458	4467	4645	4550	4470	4335	4174	4089	3996	3824	3807	3636	3529	3362	3177	3052	2985	2870	2741	2686	2550	2509	2415	2300	2235	2101	2049	1937	1902	1821	1775	1750	1681
0uM NiSO4	1770	1910	2190	2369	2701	2835	3200	3419	3656	3874	3964	4255	4307	4354	4505	4536	4609	4629	4539	4478	4443	4422	4254	4125	4120	3887	3857	3687	3583	3384	3306	3139	3013	2969	2774	2706	2564	2584	2398	2265	2189	2107	2057	1913	1910	1852	1746	1738	1666
0uM NiSO4	1740	1929	2158	2445	2669	2913	3116	3348	3710	3808	3924	4153	4191	4314	4495	4493	4399	4469	4477	4396	4385	4315	4153	4136	3971	3814	3737	3638	3484	3328	3181	3003	3025	2849	2670	2621	2483	2461	2316	2231	2136	2070	1987	1881	1836	1739	1814	1773	1609
Fluorescnece emission after metal addition
Wavelength (nm)	505	506	507	508	509	510	511	512	513	514	515	516	517	518	519	520	521	522	523	524	525	526	527	528	529	530	531	532	533	534	535	536	537	538	539	540	541	542	543	544	545	546	547	548	549	550	551	552	553
200uM NiSO4	713	780	853	920	999	1143	1203	1242	1393	1467	1541	1638	1714	1727	1789	1747	1807	1747	1745	1751	1736	1695	1608	1686	1578	1508	1453	1368	1340	1326	1274	1156	1168	1072	1112	983	990	927	928	858	821	823	745	708	714	714	682	666	654
200uM NiSO4	739	755	802	948	1027	1083	1181	1306	1391	1495	1529	1670	1688	1688	1771	1763	1766	1756	1799	1778	1682	1685	1657	1546	1540	1454	1460	1425	1384	1326	1278	1215	1171	1148	1067	1024	992	940	939	877	875	758	761	739	698	718	673	656	601
200uM NiSO4	713	729	832	953	1013	1160	1264	1258	1394	1508	1557	1642	1674	1707	1793	1756	1795	1770	1820	1775	1738	1675	1606	1601	1622	1437	1509	1356	1332	1353	1229	1159	1124	1070	1002	1014	1010	950	931	887	847	839	779	786	743	708	724	682	666
200uM NiSO4	730	775	833	961	983	1175	1269	1306	1413	1499	1579	1658	1717	1726	1717	1771	1762	1814	1803	1785	1703	1703	1667	1679	1584	1527	1502	1422	1408	1292	1276	1194	1182	1111	1061	1005	1012	942	895	867	848	781	750	741	756	741	718	678	637
63.2uM NiSO4	776	806	893	1031	1087	1249	1322	1464	1531	1605	1687	1739	1779	1860	1890	1963	1923	1922	1927	1908	1871	1873	1833	1696	1692	1666	1624	1509	1479	1429	1400	1317	1310	1243	1150	1109	1073	1042	967	952	910	899	867	841	790	762	769	731	704
63.2uM NiSO4	777	808	902	1036	1073	1226	1350	1350	1573	1586	1721	1746	1828	1812	1836	1899	1971	1872	1912	1821	1870	1852	1807	1760	1688	1662	1659	1498	1506	1492	1429	1278	1275	1202	1166	1131	1070	1044	944	951	924	843	815	818	787	755	732	744	709
63.2uM NiSO4	769	838	922	1081	1161	1215	1324	1409	1515	1599	1693	1785	1848	1828	1877	1947	1939	1892	1949	1917	1837	1803	1805	1760	1728	1648	1581	1569	1463	1458	1383	1315	1216	1182	1137	1142	1046	1050	969	959	928	882	855	820	784	753	715	713	705
63.2uM NiSO4	790	825	912	1055	1102	1231	1348	1463	1570	1634	1711	1748	1784	1871	1924	1920	2030	1941	1909	1901	1872	1883	1749	1800	1702	1665	1595	1540	1486	1451	1420	1286	1349	1243	1255	1101	1102	1066	962	981	903	954	874	817	805	783	741	736	712
20uM NiSO4	843	874	1049	1097	1175	1277	1461	1565	1629	1836	1891	1853	2003	2018	2041	2022	2056	2127	2102	2144	2029	2002	1941	1888	1858	1879	1725	1641	1632	1559	1501	1427	1427	1317	1297	1217	1146	1129	1105	1043	980	961	932	892	859	832	804	773	747
20uM NiSO4	827	910	997	1122	1181	1324	1505	1559	1710	1802	1883	1952	2035	2050	2108	2093	2132	2138	2072	2040	2040	1986	1972	1915	1892	1779	1737	1707	1623	1535	1474	1411	1342	1294	1314	1238	1204	1116	1053	1026	970	1000	962	876	882	840	856	837	759
20uM NiSO4	843	887	972	1170	1223	1365	1464	1558	1658	1803	1784	1906	2000	2039	2052	2087	2124	2099	2109	2079	1982	2077	1900	1897	1860	1784	1735	1635	1604	1540	1502	1426	1387	1329	1293	1208	1181	1139	1062	1047	969	967	906	877	861	824	820	789	796
20uM NiSO4	856	922	1016	1161	1284	1338	1465	1580	1707	1809	1936	1959	1999	2071	2081	2132	2114	2102	2128	2062	2036	2047	1989	1936	1930	1786	1748	1749	1599	1550	1526	1494	1391	1314	1265	1221	1193	1128	1097	1046	1024	979	935	913	848	816	832	823	771
6.3uM NiSO4	1014	1053	1097	1276	1367	1495	1647	1749	1838	2021	2089	2195	2209	2373	2311	2414	2319	2368	2423	2386	2230	2208	2258	2133	2190	2054	2003	1858	1850	1795	1732	1615	1582	1481	1441	1450	1372	1291	1234	1203	1083	1129	1059	1028	1000	953	963	912	888
6.3uM NiSO4	930	996	1144	1243	1408	1506	1650	1715	1911	1935	2067	2126	2304	2274	2267	2310	2335	2356	2285	2326	2284	2281	2218	2166	2064	2060	2006	1924	1837	1726	1732	1682	1582	1531	1400	1398	1295	1317	1232	1184	1116	1066	1073	994	1012	910	876	966	894
6.3uM NiSO4	974	1043	1198	1352	1409	1626	1695	1824	1962	2172	2140	2348	2351	2346	2451	2530	2507	2528	2517	2537	2486	2384	2395	2397	2303	2207	2194	2083	2015	1964	1838	1786	1801	1681	1627	1586	1501	1460	1381	1370	1239	1250	1172	1174	1096	1068	1050	993	994
6.3uM NiSO4	964	1027	1152	1277	1428	1564	1676	1728	1880	1978	2045	2212	2259	2265	2305	2389	2356	2334	2320	2392	2360	2265	2211	2025	2116	1970	2023	1916	1773	1791	1726	1626	1549	1560	1476	1396	1348	1256	1225	1149	1116	1101	1064	1009	966	956	932	899	841
2uM NiSO4	1106	1205	1320	1474	1597	1792	1926	2078	2184	2341	2421	2514	2606	2656	2687	2769	2691	2772	2708	2758	2672	2607	2574	2486	2495	2341	2390	2230	2124	2099	1948	1911	1813	1796	1705	1622	1527	1540	1456	1407	1348	1264	1249	1167	1140	1117	1101	1062	1049
2uM NiSO4	1125	1233	1353	1538	1617	1800	1903	2018	2192	2393	2437	2497	2628	2701	2708	2787	2803	2722	2728	2717	2724	2631	2624	2577	2483	2382	2366	2277	2110	2056	1991	1885	1870	1782	1731	1612	1559	1482	1433	1366	1362	1331	1253	1155	1109	1160	1100	1035	1053
2uM NiSO4	1102	1209	1322	1484	1596	1767	1955	2081	2155	2237	2319	2531	2536	2655	2676	2739	2722	2649	2658	2728	2617	2665	2550	2453	2385	2294	2274	2163	2113	1978	2013	1801	1764	1688	1630	1585	1461	1458	1411	1303	1277	1305	1209	1177	1132	1128	1031	1041	969
2uM NiSO4	1168	1224	1329	1537	1676	1786	1982	2124	2253	2331	2432	2556	2596	2662	2693	2619	2752	2806	2783	2700	2664	2597	2546	2523	2486	2325	2341	2264	2127	2051	1999	1911	1841	1723	1697	1596	1596	1518	1472	1398	1344	1256	1220	1218	1143	1133	1064	1063	1019
0.6uM NiSO4	1346	1471	1589	1748	1856	2039	2284	2452	2536	2730	2877	3024	3003	3185	3198	3225	3238	3269	3221	3171	3073	3115	3085	2973	2837	2856	2700	2545	2485	2438	2338	2196	2155	1988	2004	1964	1846	1812	1646	1647	1529	1515	1457	1464	1339	1318	1211	1236	1206
0.6uM NiSO4	1330	1465	1582	1845	1936	2071	2272	2458	2556	2822	2903	3027	3015	3228	3161	3253	3235	3259	3272	3194	3107	3111	3104	2968	2844	2798	2687	2600	2544	2416	2376	2143	2148	2080	2131	1969	1831	1780	1726	1662	1602	1545	1470	1418	1374	1306	1251	1227	1209
0.6uM NiSO4	1314	1383	1537	1737	1893	2034	2229	2369	2483	2705	2782	2875	2944	3091	3032	3122	3202	3288	3090	3199	3078	2914	2931	2803	2762	2796	2644	2483	2501	2345	2260	2208	2083	2071	1880	1842	1797	1729	1633	1603	1504	1506	1374	1405	1349	1276	1304	1224	1204
0.6uM NiSO4	1334	1382	1600	1751	1918	2071	2305	2453	2567	2750	2842	2961	3083	3161	3236	3138	3197	3184	3222	3138	3093	3107	3007	2907	2839	2827	2704	2601	2546	2452	2380	2226	2196	2101	1969	1893	1871	1834	1642	1618	1603	1487	1446	1417	1301	1303	1313	1280	1222
0uM NiSO4	1443	1531	1733	1921	2050	2357	2534	2597	2794	2975	3143	3272	3278	3386	3509	3605	3539	3612	3556	3510	3443	3283	3309	3254	3105	3014	2970	2800	2714	2632	2608	2384	2391	2308	2117	2136	1992	1924	1865	1827	1717	1659	1600	1568	1485	1468	1436	1366	1276
0uM NiSO4	1450	1571	1764	1931	2044	2305	2474	2572	2773	2915	3123	3227	3296	3364	3374	3427	3465	3372	3504	3350	3382	3389	3288	3173	3023	2997	2913	2795	2639	2651	2542	2380	2261	2174	2115	2081	1989	1898	1846	1795	1643	1603	1611	1544	1479	1439	1393	1376	1330
0uM NiSO4	1368	1487	1712	1949	2079	2260	2463	2606	2745	2922	3091	3200	3259	3386	3559	3430	3471	3498	3528	3426	3415	3242	3135	3244	3029	2906	2967	2806	2741	2673	2506	2405	2334	2236	2122	2033	2008	1868	1780	1749	1651	1636	1550	1495	1485	1399	1387	1321	1295
0uM NiSO4	1413	1549	1715	1871	2096	2239	2460	2551	2759	3040	3036	3243	3347	3368	3289	3383	3450	3419	3450	3502	3465	3356	3348	3221	3075	2985	2911	2820	2699	2648	2497	2479	2286	2194	2174	2051	1927	1857	1839	1692	1681	1567	1588	1544	1448	1415	1396	1308	1322
Calculated quenching properties
[NiSO4] (uM)	Avg Fm/F	StDev
200	0.54	0
63.2	0.58	0.01
20	0.63	0
6.3	0.7	0.01
2	0.8	0.01
0.6	0.93	0.01
[truncated: 7 more columns]

## Sheet: Q258C H148A H263A Ni
Fluorescence emission before metal addition
Wavelength (nm)	505	506	507	508	509	510	511	512	513	514	515	516	517	518	519	520	521	522	523	524	525	526	527	528	529	530	531	532	533	534	535	536	537	538	539	540	541	542	543	544	545	546	547	548	549	550	551	552	553
200uM NiSO4	1679	1869	2138	2524	2658	2942	3197	3612	3770	4025	4307	4436	4661	4694	4823	4884	4966	4800	4909	4738	4691	4492	4462	4285	4127	4073	3874	3771	3562	3464	3272	3061	2926	2862	2711	2592	2439	2437	2283	2237	2088	1991	1959	1911	1800	1695	1727	1694	1571
200uM NiSO4	1648	1838	2071	2401	2569	2908	3249	3394	3685	4010	4181	4383	4441	4582	4661	4799	4769	4777	4656	4633	4480	4489	4306	4222	4114	3912	3804	3676	3457	3385	3149	2984	2919	2762	2642	2499	2434	2331	2202	2134	2029	2024	1869	1779	1753	1748	1636	1614	1552
200uM NiSO4	1784	1894	2211	2491	2729	2996	3322	3528	3761	4138	4219	4393	4619	4703	4854	4816	4829	4799	4887	4736	4668	4540	4405	4332	4195	4056	3989	3724	3525	3499	3188	3176	3076	2831	2700	2570	2518	2412	2188	2193	2067	2040	1978	1939	1803	1749	1632	1703	1593
200uM NiSO4	1761	1851	2127	2448	2746	3058	3281	3498	3845	4070	4266	4385	4661	4710	4700	4797	4818	4854	4780	4801	4573	4532	4455	4331	4245	4058	3935	3722	3522	3413	3297	3074	3050	2844	2790	2561	2482	2417	2223	2128	2050	1973	1960	1896	1842	1696	1666	1656	1556
63.2uM NiSO4	1707	1895	2117	2462	2709	2883	3237	3506	3784	3973	4095	4380	4501	4614	4805	4808	4847	4806	4659	4626	4579	4572	4393	4183	4036	3962	3803	3680	3510	3452	3273	3016	3021	2763	2628	2520	2384	2390	2235	2161	2041	1938	1920	1891	1773	1667	1603	1607	1520
63.2uM NiSO4	1718	1796	2102	2386	2528	2891	3201	3396	3642	4006	4033	4254	4479	4610	4683	4706	4726	4804	4585	4626	4583	4404	4354	4162	4133	3873	3768	3644	3361	3349	3146	2987	2838	2760	2643	2535	2381	2317	2175	2078	2008	1937	1861	1766	1761	1682	1689	1566	1503
63.2uM NiSO4	1781	1841	2116	2465	2632	2955	3186	3425	3698	3948	4190	4465	4438	4586	4790	4680	4738	4811	4740	4702	4561	4529	4359	4248	4100	3997	3835	3707	3446	3340	3226	3082	2927	2880	2586	2591	2457	2353	2227	2113	2046	2017	1910	1771	1719	1719	1706	1610	1589
63.2uM NiSO4	1725	1880	2070	2467	2700	2908	3273	3524	3676	4050	4204	4364	4555	4595	4755	4719	4835	4800	4815	4628	4516	4405	4300	4337	4096	3994	3874	3668	3469	3336	3164	3053	2947	2779	2648	2520	2401	2353	2202	2036	2053	1967	1964	1874	1771	1767	1654	1599	1521
20uM NiSO4	1720	1850	2119	2427	2588	2874	3215	3404	3626	3926	4084	4337	4526	4626	4645	4670	4847	4750	4691	4698	4483	4414	4359	4149	4035	3861	3860	3651	3411	3336	3234	3063	2866	2859	2596	2595	2436	2379	2216	2126	1975	1968	1873	1749	1750	1696	1633	1542	1530
20uM NiSO4	1708	1813	2087	2349	2578	2885	3185	3418	3694	3994	4153	4294	4281	4554	4659	4736	4632	4679	4617	4534	4448	4394	4276	4114	4034	3936	3714	3618	3462	3310	3123	2942	2914	2745	2554	2469	2375	2235	2225	2083	1967	1916	1818	1828	1765	1701	1628	1554	1526
20uM NiSO4	1654	1831	2129	2355	2652	2940	3225	3439	3727	3996	4025	4366	4430	4536	4633	4695	4700	4662	4768	4674	4483	4403	4244	4159	4058	3933	3690	3593	3411	3318	3167	3051	2882	2769	2649	2407	2379	2274	2215	2101	1987	1903	1877	1745	1738	1690	1636	1615	1575
20uM NiSO4	1660	1845	2094	2437	2573	2927	3223	3430	3669	4064	4134	4347	4542	4550	4758	4783	4688	4797	4834	4703	4624	4471	4431	4203	4100	3935	3922	3699	3529	3416	3224	3028	2926	2775	2677	2562	2493	2284	2249	2106	2111	1988	1909	1797	1771	1738	1601	1642	1565
6.3uM NiSO4	1733	1778	2020	2358	2572	2898	3200	3353	3689	3929	4175	4339	4383	4585	4696	4537	4785	4616	4617	4573	4462	4423	4317	4185	4059	3838	3679	3629	3411	3246	3171	2998	2955	2746	2611	2524	2363	2265	2181	2112	1975	1953	1839	1785	1732	1695	1670	1548	1476
6.3uM NiSO4	1760	1849	2124	2457	2648	2948	3273	3471	3704	3976	4240	4347	4582	4663	4808	4899	4771	4791	4879	4757	4743	4635	4478	4374	4249	4047	4022	3707	3630	3600	3261	3168	2989	2924	2826	2615	2535	2406	2346	2183	2138	2065	2004	1889	1815	1756	1661	1666	1617
6.3uM NiSO4	1693	1760	2059	2453	2591	2929	3196	3413	3661	3942	4127	4407	4452	4562	4591	4610	4625	4666	4747	4599	4654	4460	4271	4177	4062	3914	3700	3563	3449	3353	3133	2930	2885	2760	2591	2434	2402	2268	2111	2118	1993	1926	1833	1730	1718	1674	1636	1615	1482
6.3uM NiSO4	1700	1804	2040	2432	2679	2862	3194	3482	3689	3974	4169	4345	4392	4543	4650	4682	4724	4726	4661	4624	4473	4484	4253	4196	4014	3858	3728	3644	3421	3281	3164	3000	2889	2795	2613	2510	2368	2320	2193	2058	1990	1928	1906	1804	1745	1720	1692	1602	1535
2uM NiSO4	1655	1792	2128	2437	2635	2902	3235	3457	3703	3882	4029	4318	4462	4538	4585	4628	4739	4641	4601	4661	4453	4436	4234	4215	4001	3838	3797	3513	3430	3385	3170	2992	2861	2756	2616	2489	2400	2377	2198	2102	2012	1965	1862	1796	1691	1629	1632	1602	1543
2uM NiSO4	1713	1834	2084	2406	2605	2933	3191	3486	3662	4016	4206	4443	4442	4528	4721	4725	4618	4706	4705	4651	4587	4475	4345	4210	4089	3929	3707	3727	3524	3344	3204	2994	2919	2745	2572	2512	2445	2308	2229	2136	2057	2002	1788	1844	1779	1710	1577	1627	1585
2uM NiSO4	1718	1880	2075	2439	2611	2893	3178	3390	3643	3965	4037	4220	4381	4613	4562	4726	4610	4592	4697	4601	4441	4293	4309	4052	3999	3818	3719	3527	3447	3269	3256	3012	2916	2722	2578	2523	2376	2322	2154	2059	1975	1891	1854	1806	1721	1670	1579	1626	1505
2uM NiSO4	1706	1917	2113	2400	2615	2955	3257	3441	3705	3989	4211	4454	4531	4585	4712	4718	4749	4708	4728	4738	4628	4416	4399	4233	4123	3945	3877	3682	3511	3329	3208	3090	2947	2813	2656	2645	2373	2302	2286	2099	2055	1984	1900	1850	1753	1737	1634	1620	1533
0.6uM NiSO4	1639	1878	2021	2449	2660	2955	3204	3372	3558	3928	4062	4287	4466	4618	4708	4678	4822	4696	4574	4614	4520	4460	4227	4152	3968	3903	3760	3551	3389	3346	3122	3038	2838	2695	2619	2478	2416	2343	2216	2183	1988	1938	1834	1760	1738	1661	1684	1595	1492
0.6uM NiSO4	1716	1903	2125	2422	2742	2863	3220	3445	3794	4020	4170	4412	4592	4682	4707	4825	4771	4728	4787	4729	4567	4503	4332	4186	4074	3883	3849	3647	3487	3308	3220	3007	2926	2780	2665	2572	2471	2256	2239	2107	2067	1993	1904	1859	1771	1681	1670	1672	1544
0.6uM NiSO4	1728	1822	2027	2412	2544	2858	3184	3353	3690	3871	4189	4359	4424	4578	4575	4587	4652	4634	4660	4553	4544	4352	4254	4200	4024	3818	3679	3609	3393	3329	3091	2930	2878	2745	2628	2486	2418	2300	2217	2042	1973	2031	1833	1795	1721	1705	1633	1579	1587
0.6uM NiSO4	1671	1928	2120	2426	2722	2864	3224	3494	3792	4010	4244	4390	4549	4683	4817	4805	4891	4779	4887	4673	4576	4485	4366	4250	4189	4022	3866	3697	3478	3420	3221	3071	2978	2791	2680	2551	2384	2362	2267	2151	2117	2009	1913	1823	1798	1711	1651	1676	1594
0uM NiSO4	1763	1840	2101	2454	2723	2971	3294	3489	3757	3974	4150	4362	4586	4729	4771	4766	4684	4721	4657	4694	4590	4476	4366	4303	4087	3991	3912	3564	3534	3416	3159	3067	2932	2788	2693	2494	2425	2455	2262	2164	2105	1934	1913	1826	1687	1729	1685	1598	1578
0uM NiSO4	1728	1886	2105	2348	2598	2957	3256	3457	3717	3979	4166	4298	4457	4681	4672	4652	4781	4752	4662	4634	4453	4515	4399	4296	4058	3951	3853	3729	3495	3365	3157	3050	2880	2824	2704	2527	2383	2332	2208	2137	2058	2031	1891	1775	1737	1741	1644	1548	1572
0uM NiSO4	1674	1869	2192	2479	2581	2898	3230	3430	3755	4003	4261	4391	4557	4682	4739	4760	4857	4811	4804	4671	4682	4592	4453	4263	4165	3891	3883	3695	3499	3413	3262	3097	2977	2759	2597	2537	2493	2354	2241	2193	2088	1997	1900	1835	1738	1712	1732	1638	1576
0uM NiSO4	1732	1845	2177	2421	2660	3029	3203	3442	3719	4029	4271	4490	4499	4743	4787	4783	4943	4765	4845	4761	4656	4531	4322	4305	4191	4037	3908	3658	3472	3422	3253	3086	2940	2861	2707	2614	2486	2395	2238	2145	2044	2002	1921	1860	1790	1695	1691	1600	1633
Fluorescence emission after metal addition
Wavelength (nm)	505	506	507	508	509	510	511	512	513	514	515	516	517	518	519	520	521	522	523	524	525	526	527	528	529	530	531	532	533	534	535	536	537	538	539	540	541	542	543	544	545	546	547	548	549	550	551	552	553
200uM NiSO4	1005	1092	1187	1458	1523	1710	1941	1994	2172	2313	2398	2551	2586	2654	2687	2734	2775	2788	2718	2766	2687	2638	2571	2491	2413	2313	2248	2074	2063	1953	1855	1805	1639	1663	1607	1543	1432	1433	1321	1244	1233	1204	1071	1087	1035	1021	986	974	939
200uM NiSO4	985	1087	1274	1356	1481	1659	1849	1968	2161	2237	2392	2481	2477	2602	2652	2667	2747	2714	2705	2638	2623	2484	2418	2421	2345	2230	2125	2166	1987	1991	1815	1821	1684	1598	1528	1517	1421	1358	1303	1206	1210	1155	1061	1066	994	986	951	935	945
200uM NiSO4	1032	1130	1268	1421	1628	1792	1859	2036	2176	2390	2463	2604	2616	2636	2700	2855	2695	2815	2813	2766	2667	2656	2556	2422	2431	2356	2236	2186	2038	2013	1944	1751	1743	1651	1553	1619	1463	1396	1336	1283	1240	1243	1104	1095	1068	984	1017	964	944
200uM NiSO4	1009	1097	1309	1395	1560	1713	1844	2038	2166	2302	2421	2496	2601	2727	2753	2786	2714	2733	2742	2634	2617	2660	2545	2477	2357	2316	2234	2181	2032	2016	1845	1795	1672	1637	1604	1532	1439	1391	1296	1281	1238	1192	1111	1078	1012	1006	986	987	948
63.2uM NiSO4	1041	1148	1329	1516	1613	1796	2016	2117	2275	2397	2582	2688	2729	2794	2858	2824	2960	2962	2955	2931	2780	2758	2725	2620	2516	2411	2347	2333	2238	2081	2033	1907	1794	1714	1609	1587	1527	1472	1432	1316	1278	1255	1195	1165	1138	1092	981	1023	986
63.2uM NiSO4	1056	1160	1303	1485	1518	1797	2007	2102	2252	2436	2419	2608	2683	2785	2777	2820	2874	2827	2898	2842	2708	2709	2572	2556	2463	2389	2370	2213	2155	2040	1964	1827	1764	1665	1583	1572	1463	1432	1419	1258	1248	1249	1152	1141	1077	1038	1036	981	968
63.2uM NiSO4	1078	1141	1338	1570	1611	1843	2009	2108	2394	2489	2522	2649	2801	2768	2837	2831	2918	2917	2902	2858	2733	2784	2731	2544	2570	2398	2346	2289	2204	2099	2016	1918	1839	1702	1670	1594	1555	1495	1383	1349	1264	1210	1191	1123	1084	1057	1059	1005	961
63.2uM NiSO4	1123	1174	1315	1494	1615	1754	1979	2065	2288	2443	2602	2724	2769	2830	2888	2967	2896	2932	2931	2897	2799	2765	2662	2662	2530	2464	2376	2256	2191	2094	1990	1926	1803	1748	1686	1590	1526	1438	1420	1356	1285	1205	1258	1140	1076	1049	1022	1038	940
20uM NiSO4	1105	1211	1366	1580	1692	1907	2090	2183	2407	2563	2677	2697	2928	2975	3020	2971	3047	3031	3093	2983	2963	2830	2758	2674	2599	2578	2472	2335	2198	2197	2005	1973	1899	1778	1680	1676	1606	1544	1457	1392	1300	1236	1274	1157	1158	1130	1077	1023	971
20uM NiSO4	1100	1165	1374	1517	1701	1871	1981	2203	2376	2492	2607	2728	2760	2886	2920	2931	3083	2925	2843	2993	2806	2829	2666	2705	2619	2434	2416	2343	2154	2084	2017	1928	1839	1721	1701	1559	1491	1455	1411	1352	1263	1254	1210	1155	1106	1109	1093	1007	960
20uM NiSO4	1150	1256	1439	1558	1675	1856	2130	2211	2377	2614	2658	2835	2871	2968	3012	3075	3058	2960	3021	3011	2874	2827	2731	2706	2584	2544	2413	2295	2223	2203	2077	1964	1861	1797	1700	1610	1539	1533	1454	1404	1339	1295	1254	1165	1114	1033	1055	1000	1025
20uM NiSO4	1120	1238	1393	1576	1708	1913	2130	2256	2420	2566	2660	2787	2923	2983	2974	3039	3070	3078	3044	3007	2914	2900	2815	2726	2667	2497	2477	2357	2300	2178	2084	1934	1953	1833	1802	1701	1597	1569	1422	1429	1309	1323	1259	1247	1185	1124	1077	1089	1071
6.3uM NiSO4	1133	1266	1462	1618	1777	1910	2049	2271	2494	2578	2704	2837	2884	2992	2969	3146	3226	3065	2962	3051	2980	2908	2793	2765	2666	2557	2458	2369	2270	2175	2135	2024	1916	1882	1713	1646	1611	1516	1459	1370	1356	1295	1310	1197	1148	1104	1091	1049	990
6.3uM NiSO4	1177	1282	1424	1585	1715	1953	2133	2279	2409	2551	2735	2878	2951	2981	3024	3096	3080	3127	3054	3061	3037	2838	2823	2768	2620	2591	2538	2415	2308	2262	2114	2034	1876	1866	1765	1750	1648	1512	1470	1397	1362	1300	1256	1192	1187	1134	1053	1081	1049
6.3uM NiSO4	1151	1232	1381	1633	1791	1990	2100	2227	2439	2605	2796	2801	2933	2938	3133	3062	3162	3121	3087	3097	2959	2961	2901	2796	2737	2555	2562	2394	2314	2235	2156	2062	1927	1918	1771	1738	1578	1566	1488	1449	1363	1282	1274	1143	1160	1157	1107	1056	1010
6.3uM NiSO4	1120	1284	1450	1564	1763	2006	2087	2275	2394	2584	2691	2788	2970	3057	3060	3080	3063	3101	3046	3064	2999	2981	2881	2716	2685	2589	2479	2405	2260	2245	2147	2083	1938	1838	1762	1618	1644	1574	1508	1470	1320	1307	1239	1189	1184	1172	1091	1067	1033
2uM NiSO4	1213	1270	1442	1660	1773	1932	2159	2292	2511	2658	2822	2893	2939	3070	3169	3169	3129	3177	3216	3064	3034	3032	2957	2821	2723	2633	2583	2476	2415	2264	2160	2032	2017	1947	1817	1684	1653	1582	1525	1438	1369	1365	1290	1197	1117	1158	1158	1094	1072
2uM NiSO4	1163	1319	1430	1618	1809	1984	2177	2323	2642	2704	2807	2935	3029	3129	3201	3226	3206	3138	3239	3115	3119	3068	2994	2912	2788	2570	2610	2505	2365	2221	2201	2102	1995	1908	1848	1773	1675	1611	1495	1461	1365	1365	1238	1266	1182	1150	1151	1118	1066
2uM NiSO4	1161	1266	1439	1602	1793	1965	2204	2286	2467	2645	2725	2907	3004	3094	3016	3237	3140	3196	3126	3084	3034	2981	2894	2796	2748	2607	2550	2480	2413	2331	2142	2070	1865	1903	1774	1799	1627	1580	1453	1448	1392	1330	1269	1226	1149	1131	1110	1142	1076
2uM NiSO4	1206	1283	1428	1722	1841	2079	2230	2370	2575	2711	2800	2977	3154	3242	3278	3216	3257	3258	3322	3173	3089	3045	3032	2855	2742	2688	2726	2495	2470	2342	2169	2101	2052	1989	1859	1781	1672	1660	1580	1524	1422	1341	1304	1276	1212	1143	1140	1157	1108
0.6uM NiSO4	1305	1374	1564	1746	1933	2191	2369	2551	2675	2976	3073	3206	3224	3337	3428	3478	3507	3433	3415	3420	3322	3274	3143	3067	2974	2892	2739	2661	2520	2443	2330	2262	2094	1979	1941	1854	1822	1697	1640	1494	1530	1453	1394	1346	1301	1237	1177	1184	1214
0.6uM NiSO4	1318	1388	1588	1774	2009	2144	2418	2554	2700	2965	3160	3272	3329	3390	3542	3399	3551	3557	3462	3514	3327	3271	3276	3180	3020	2913	2840	2701	2538	2433	2420	2278	2253	2056	2027	1961	1819	1765	1682	1555	1497	1517	1418	1391	1332	1206	1206	1192	1179
0.6uM NiSO4	1328	1362	1578	1766	1916	2173	2353	2460	2761	2905	3035	3171	3352	3430	3410	3462	3385	3502	3438	3437	3358	3209	3142	3069	2967	2833	2831	2670	2553	2467	2385	2263	2096	2013	1906	1893	1846	1746	1619	1487	1521	1412	1355	1313	1287	1255	1200	1171	1124
0.6uM NiSO4	1332	1429	1603	1868	2025	2201	2460	2637	2788	2966	3146	3292	3446	3508	3555	3533	3595	3657	3476	3566	3400	3366	3326	3122	3131	2961	2877	2747	2668	2539	2390	2274	2209	2132	2066	1911	1786	1783	1677	1616	1532	1519	1449	1416	1324	1285	1263	1175	1177
0uM NiSO4	1392	1501	1704	1966	2088	2296	2631	2693	2949	3166	3345	3476	3541	3576	3705	3779	3717	3835	3773	3621	3640	3522	3426	3350	3220	3121	3039	2857	2743	2714	2520	2410	2370	2247	2068	2042	1954	1867	1776	1711	1623	1563	1539	1462	1370	1330	1277	1285	1318
0uM NiSO4	1406	1529	1722	1948	2107	2300	2530	2810	2943	3177	3241	3453	3615	3679	3670	3777	3757	3716	3722	3778	3663	3588	3502	3428	3253	3126	3017	2883	2884	2616	2594	2406	2394	2173	2175	2040	1912	1850	1821	1703	1637	1576	1523	1417	1393	1338	1309	1302	1225
0uM NiSO4	1355	1480	1680	1957	2080	2393	2608	2684	3031	3099	3218	3522	3477	3704	3755	3760	3790	3722	3740	3694	3563	3552	3456	3271	3248	3108	3036	2941	2744	2679	2556	2379	2397	2145	2088	2055	1930	1867	1823	1717	1648	1611	1453	1419	1417	1370	1324	1221	1244
0uM NiSO4	1449	1546	1753	2015	2151	2371	2617	2812	2990	3207	3316	3559	3586	3732	3737	3819	3830	3861	3683	3801	3705	3577	3645	3423	3312	3148	3172	3019	2863	2688	2585	2540	2426	2297	2105	2021	1977	1918	1828	1675	1670	1659	1591	1472	1442	1467	1347	1308	1313
Calculated quenching properties
[NiSO4] (uM)	Avg Fm/F	StDev
200	0.72	0
63.2	0.77	0.01
20	0.81	0.01
6.3	0.83	0.02
2	0.86	0.01
0.6	0.94	0.01
[truncated: 7 more columns]

## Sheet: Q258C Fe
Fluorescence emission after metal addition
Wavelength (nm)	505	506	507	508	509	510	511	512	513	514	515	516	517	518	519	520	521	522	523	524	525	526	527	528	529	530	531	532	533	534	535	536	537	538	539	540	541	542	543	544	545	546	547	548	549	550	551	552	553
100uM (NH4)2Fe(SO4)2	839	899	1009	1103	1242	1346	1447	1551	1623	1748	1812	1910	1932	1982	2015	2043	2060	2081	2038	2048	2026	1941	1934	1862	1855	1790	1730	1653	1626	1557	1489	1440	1391	1321	1271	1233	1175	1135	1079	1057	1020	994	926	920	881	861	814	796	783
100uM (NH4)2Fe(SO4)2	699	760	824	916	1017	1132	1173	1288	1350	1440	1497	1578	1587	1659	1684	1707	1723	1705	1681	1647	1667	1627	1595	1567	1511	1482	1443	1394	1341	1279	1225	1189	1143	1097	1071	1021	980	928	898	874	839	807	765	752	717	719	684	664	644
100uM (NH4)2Fe(SO4)2	711	738	828	885	1000	1102	1156	1248	1356	1418	1489	1568	1618	1645	1650	1654	1691	1688	1687	1673	1640	1611	1589	1541	1524	1457	1415	1362	1331	1285	1208	1185	1129	1092	1048	1020	965	921	895	860	825	784	756	737	713	692	680	658	636
100uM (NH4)2Fe(SO4)2	311	327	367	407	449	481	515	557	590	631	659	683	691	710	734	734	740	745	726	724	721	699	680	681	647	635	616	589	575	554	528	511	497	464	455	433	428	405	395	371	362	349	335	318	307	301	286	285	280
31.6uM (NH4)2Fe(SO4)2	296	312	349	372	423	460	478	513	571	589	607	650	662	680	678	700	696	699	700	686	673	670	649	642	627	613	583	571	545	526	509	492	463	457	442	408	404	386	370	349	342	324	316	301	293	292	281	266	254
31.6uM (NH4)2Fe(SO4)2	266	288	310	337	375	423	431	466	506	517	550	574	586	602	621	629	627	623	624	625	604	592	577	579	548	540	525	505	487	467	462	431	411	400	393	370	359	342	333	328	301	298	286	266	274	254	254	243	235
31.6uM (NH4)2Fe(SO4)2	326	340	389	406	455	505	533	573	614	644	678	704	734	754	748	774	762	785	764	771	741	734	712	686	687	674	645	627	603	580	547	537	516	496	477	459	437	422	403	394	367	357	357	333	319	326	305	295	292
31.6uM (NH4)2Fe(SO4)2	596	627	702	762	844	958	989	1060	1142	1211	1255	1291	1331	1360	1401	1395	1418	1430	1397	1403	1385	1337	1321	1304	1257	1244	1179	1158	1122	1061	1028	1003	961	928	887	839	813	776	754	742	703	679	653	632	611	583	555	560	539
10uM (NH4)2Fe(SO4)2	602	647	728	776	868	957	1026	1095	1191	1257	1298	1363	1377	1423	1453	1471	1461	1464	1483	1456	1439	1422	1381	1349	1306	1300	1235	1182	1156	1119	1070	1057	1010	975	924	890	859	820	781	771	727	699	676	647	626	613	592	577	564
10uM (NH4)2Fe(SO4)2	528	568	630	687	762	820	876	982	1016	1103	1140	1182	1205	1239	1254	1279	1287	1296	1283	1264	1232	1224	1206	1189	1159	1117	1077	1055	1016	971	931	908	859	834	818	779	745	716	669	673	631	619	597	588	549	538	527	504	486
10uM (NH4)2Fe(SO4)2	538	584	637	713	774	858	901	978	1027	1099	1142	1216	1221	1251	1287	1296	1304	1287	1287	1290	1262	1260	1213	1183	1148	1141	1089	1042	1015	976	951	895	870	832	804	779	757	720	698	674	644	628	593	577	549	547	527	512	496
10uM (NH4)2Fe(SO4)2	647	691	785	829	919	1027	1086	1176	1268	1349	1380	1428	1465	1512	1514	1527	1555	1544	1536	1514	1514	1504	1457	1417	1390	1363	1316	1250	1231	1167	1140	1094	1052	1012	961	920	904	857	816	791	764	746	721	697	675	650	624	610	596
3.2uM (NH4)2Fe(SO4)2	1233	1312	1478	1629	1772	1959	2115	2280	2416	2550	2644	2776	2863	2904	2967	2987	3016	3015	2981	2947	2923	2873	2787	2738	2675	2622	2524	2437	2384	2289	2198	2112	2036	1933	1876	1774	1757	1667	1584	1551	1478	1436	1371	1341	1288	1259	1222	1184	1154
3.2uM (NH4)2Fe(SO4)2	1127	1214	1345	1464	1622	1789	1897	2055	2202	2299	2403	2511	2591	2621	2664	2731	2760	2735	2740	2697	2646	2599	2536	2510	2412	2409	2297	2199	2170	2072	1981	1902	1852	1760	1755	1644	1577	1522	1469	1403	1354	1311	1252	1219	1163	1148	1115	1065	1044
3.2uM (NH4)2Fe(SO4)2	1114	1186	1324	1444	1605	1746	1854	2028	2143	2288	2378	2482	2555	2627	2638	2686	2692	2685	2665	2648	2599	2589	2500	2472	2418	2341	2287	2220	2141	2039	1950	1889	1810	1753	1687	1616	1553	1495	1440	1395	1326	1287	1232	1205	1153	1108	1091	1067	1028
3.2uM (NH4)2Fe(SO4)2	1124	1194	1349	1463	1638	1780	1883	2021	2160	2297	2393	2518	2558	2618	2671	2694	2696	2738	2700	2678	2655	2573	2549	2502	2414	2344	2293	2205	2139	2034	1990	1902	1833	1773	1721	1615	1562	1527	1426	1405	1357	1293	1229	1210	1156	1139	1113	1055	1033
1uM (NH4)2Fe(SO4)2	1290	1395	1555	1701	1896	2063	2165	2355	2537	2658	2783	2909	2966	3040	3100	3137	3171	3176	3156	3096	3076	3006	2943	2904	2797	2721	2677	2566	2490	2409	2295	2206	2142	2049	1969	1870	1817	1760	1696	1642	1551	1487	1438	1405	1354	1327	1270	1217	1219
1uM (NH4)2Fe(SO4)2	1385	1456	1633	1780	1965	2178	2294	2477	2631	2840	2917	3046	3113	3189	3226	3275	3307	3306	3288	3274	3246	3127	3067	3006	2983	2868	2784	2697	2607	2499	2421	2326	2219	2139	2071	1993	1909	1847	1743	1703	1664	1552	1523	1465	1417	1372	1344	1284	1269
1uM (NH4)2Fe(SO4)2	1382	1474	1659	1810	1989	2175	2319	2481	2669	2841	2965	3075	3164	3217	3261	3300	3346	3343	3296	3289	3229	3193	3105	3046	2963	2892	2801	2726	2664	2528	2415	2348	2255	2156	2092	2022	1935	1875	1783	1746	1657	1578	1541	1485	1427	1403	1344	1314	1267
1uM (NH4)2Fe(SO4)2	1382	1451	1644	1800	1976	2193	2326	2489	2671	2853	2921	3048	3127	3227	3272	3308	3341	3315	3286	3287	3243	3166	3085	3006	2948	2881	2782	2688	2605	2513	2412	2347	2257	2133	2082	1995	1915	1865	1745	1725	1640	1584	1539	1472	1429	1395	1349	1312	1286
0.3uM (NH4)2Fe(SO4)2	1464	1570	1770	1931	2147	2315	2488	2670	2845	3043	3140	3314	3361	3456	3470	3574	3577	3583	3548	3515	3464	3427	3351	3285	3181	3110	2997	2908	2863	2714	2627	2522	2418	2313	2241	2162	2078	2009	1915	1847	1768	1699	1653	1602	1541	1502	1454	1407	1356
0.3uM (NH4)2Fe(SO4)2	1450	1529	1716	1880	2080	2280	2388	2610	2775	2963	3072	3210	3265	3360	3410	3457	3479	3474	3447	3458	3372	3291	3242	3158	3087	3001	2943	2817	2740	2627	2532	2420	2336	2281	2191	2103	1987	1943	1843	1784	1737	1668	1580	1530	1508	1448	1401	1357	1329
0.3uM (NH4)2Fe(SO4)2	1417	1538	1692	1854	2059	2266	2390	2593	2780	2915	3045	3156	3240	3350	3373	3389	3411	3441	3401	3403	3356	3290	3194	3164	3057	2972	2887	2787	2718	2616	2496	2428	2353	2215	2152	2064	1993	1912	1817	1793	1703	1635	1585	1502	1473	1437	1393	1353	1307
0.3uM (NH4)2Fe(SO4)2	1437	1533	1713	1856	2067	2275	2381	2589	2746	2939	3012	3187	3231	3377	3407	3430	3440	3433	3434	3438	3319	3271	3220	3143	3072	3009	2885	2817	2709	2627	2526	2442	2345	2234	2204	2067	2000	1911	1840	1782	1698	1666	1565	1532	1492	1452	1403	1339	1317
0.1uM (NH4)2Fe(SO4)2	1481	1588	1774	1940	2177	2342	2491	2713	2877	3045	3218	3291	3413	3453	3505	3588	3553	3566	3578	3523	3474	3406	3306	3293	3193	3106	3020	2933	2825	2709	2623	2520	2447	2324	2232	2127	2077	2003	1885	1861	1761	1696	1641	1603	1539	1485	1451	1396	1362
0.1uM (NH4)2Fe(SO4)2	1419	1547	1711	1870	2090	2327	2442	2591	2767	2977	3071	3213	3281	3401	3435	3460	3448	3500	3486	3468	3383	3338	3253	3172	3101	3045	2947	2816	2745	2639	2542	2444	2344	2259	2171	2084	2023	1965	1853	1791	1702	1640	1593	1555	1498	1448	1406	1373	1337
0.1uM (NH4)2Fe(SO4)2	1402	1532	1698	1837	2060	2235	2377	2560	2777	2933	3023	3148	3237	3300	3337	3401	3414	3401	3405	3391	3311	3235	3165	3119	3061	2966	2885	2800	2716	2583	2456	2388	2328	2229	2137	2028	2007	1892	1824	1746	1690	1639	1584	1546	1477	1429	1379	1333	1297
0.1uM (NH4)2Fe(SO4)2	1450	1577	1746	1913	2090	2325	2453	2679	2804	2981	3121	3243	3333	3394	3449	3483	3520	3521	3528	3479	3434	3388	3256	3231	3101	3063	2961	2864	2800	2654	2563	2501	2376	2297	2224	2104	2030	1963	1867	1828	1739	1683	1601	1570	1529	1466	1422	1402	1333
Calculated quenching properties
[(NH4)2Fe(So4)2] (uM)	Avg Fm/F	StDev
100	0.44	0.16
31.6	0.25	0.1
10	0.4	0.04
3.2	0.8	0.04
1	0.94	0.02
0.3	0.99	0.02
0.1	1	0.02
[truncated: 7 more columns]

## Sheet: Q258C Cu
Fluorescence emission before metal addition
Wavelength (nm)	505	506	507	508	509	510	511	512	513	514	515	516	517	518	519	520	521	522	523	524	525	526	527	528	529	530	531	532	533	534	535	536	537	538	539	540	541	542	543	544	545	546	547	548	549	550	551	552	553
100uM CuSO4	1427	1553	1719	1890	2074	2279	2421	2620	2788	2975	3096	3215	3314	3375	3430	3485	3466	3490	3457	3434	3398	3300	3271	3164	3071	3035	2914	2798	2741	2638	2517	2420	2329	2235	2158	2066	2002	1931	1860	1787	1708	1635	1574	1534	1476	1425	1399	1345	1328
100uM CuSO4	1442	1548	1749	1925	2113	2336	2440	2660	2816	3014	3125	3251	3307	3389	3436	3479	3512	3475	3463	3434	3358	3327	3257	3150	3067	2995	2895	2787	2714	2606	2501	2398	2316	2217	2137	2033	1987	1874	1813	1749	1685	1615	1546	1526	1453	1432	1364	1339	1293
100uM CuSO4	1458	1554	1757	1936	2122	2323	2464	2661	2825	3007	3117	3232	3297	3407	3408	3481	3490	3515	3455	3385	3362	3286	3250	3176	3079	2989	2880	2803	2695	2576	2467	2392	2324	2209	2126	2024	1964	1903	1819	1763	1682	1606	1560	1503	1452	1412	1363	1324	1308
100uM CuSO4	1472	1588	1765	1934	2145	2367	2494	2710	2863	3040	3161	3319	3378	3461	3497	3572	3561	3590	3533	3496	3475	3401	3324	3252	3133	3082	3005	2900	2842	2683	2584	2484	2395	2299	2220	2114	2051	1965	1875	1828	1754	1685	1639	1570	1516	1482	1437	1392	1366
31.6uM CuSO4	1477	1599	1793	1956	2130	2353	2509	2683	2852	3059	3177	3295	3377	3420	3477	3549	3570	3524	3493	3478	3419	3356	3289	3201	3118	3053	2906	2831	2737	2627	2536	2441	2356	2255	2159	2052	2020	1912	1849	1799	1710	1665	1568	1551	1483	1454	1406	1354	1323
31.6uM CuSO4	1443	1556	1738	1900	2104	2319	2416	2641	2855	2969	3118	3220	3310	3371	3384	3468	3454	3468	3424	3380	3365	3268	3240	3143	3045	3002	2857	2768	2699	2606	2460	2400	2293	2206	2105	2022	1965	1872	1786	1738	1643	1597	1538	1492	1442	1401	1363	1322	1302
31.6uM CuSO4	1443	1543	1731	1890	2079	2276	2410	2625	2793	2939	3051	3179	3286	3346	3386	3442	3402	3451	3418	3337	3309	3229	3183	3104	2983	2932	2844	2754	2680	2530	2439	2360	2260	2161	2092	1997	1957	1857	1754	1716	1637	1600	1529	1473	1426	1407	1362	1299	1286
31.6uM CuSO4	1512	1588	1799	1973	2184	2362	2504	2732	2858	3078	3171	3299	3402	3485	3517	3548	3538	3568	3518	3476	3438	3382	3313	3227	3143	3074	2947	2856	2765	2665	2543	2450	2350	2253	2176	2084	2021	1932	1850	1797	1728	1649	1598	1557	1496	1463	1396	1362	1343
10uM CuSO4	1453	1568	1762	1925	2132	2348	2481	2715	2885	3049	3171	3295	3373	3449	3523	3523	3561	3617	3525	3527	3469	3399	3352	3294	3189	3117	3030	2882	2812	2701	2581	2512	2400	2308	2242	2124	2067	1969	1902	1832	1753	1687	1637	1576	1533	1485	1433	1405	1347
10uM CuSO4	1500	1590	1801	1956	2144	2383	2522	2718	2895	3091	3177	3298	3383	3476	3500	3495	3555	3514	3509	3488	3463	3343	3299	3232	3137	3032	2950	2824	2769	2636	2527	2447	2343	2243	2156	2052	2001	1909	1819	1792	1705	1637	1569	1531	1464	1435	1373	1353	1325
10uM CuSO4	1458	1560	1741	1895	2119	2326	2424	2661	2823	2999	3130	3235	3273	3374	3437	3461	3463	3445	3442	3413	3353	3260	3235	3127	3035	2970	2867	2740	2681	2561	2473	2369	2286	2199	2136	2004	1964	1854	1809	1738	1659	1602	1549	1500	1443	1395	1351	1323	1294
10uM CuSO4	1480	1582	1778	1922	2146	2316	2493	2658	2845	3020	3143	3233	3373	3399	3478	3489	3536	3501	3461	3447	3405	3337	3274	3182	3106	3035	2892	2806	2749	2599	2524	2450	2351	2231	2143	2048	1993	1905	1816	1788	1700	1642	1576	1541	1462	1433	1405	1343	1322
3.2uM CuSO4	1430	1541	1734	1875	2084	2295	2416	2623	2765	2955	3073	3174	3250	3358	3374	3405	3427	3424	3398	3354	3328	3259	3179	3106	3024	2964	2847	2703	2650	2527	2408	2334	2226	2156	2083	1974	1945	1849	1767	1733	1641	1585	1512	1472	1419	1404	1349	1281	1252
3.2uM CuSO4	1474	1584	1775	1922	2128	2327	2481	2696	2860	3052	3158	3264	3340	3433	3431	3508	3498	3511	3487	3417	3387	3371	3273	3199	3129	3018	2911	2791	2733	2620	2504	2417	2321	2228	2166	2041	1976	1901	1820	1774	1696	1621	1568	1524	1464	1426	1387	1341	1316
3.2uM CuSO4	1497	1600	1800	1955	2149	2339	2487	2710	2865	3067	3172	3315	3375	3435	3483	3542	3563	3533	3511	3477	3411	3338	3278	3209	3092	3052	2946	2844	2741	2632	2506	2459	2323	2249	2149	2036	1999	1913	1831	1783	1712	1636	1567	1534	1484	1435	1411	1331	1333
3.2uM CuSO4	1486	1582	1771	1914	2148	2350	2482	2687	2876	3028	3158	3244	3360	3425	3477	3504	3524	3494	3499	3462	3393	3319	3300	3195	3086	3025	2928	2827	2759	2603	2492	2403	2309	2212	2132	2036	2007	1905	1821	1780	1688	1624	1586	1509	1450	1420	1384	1358	1320
1uM CuSO4	1449	1559	1757	1913	2123	2331	2477	2658	2823	3019	3119	3239	3316	3381	3448	3473	3489	3478	3443	3421	3369	3303	3240	3154	3065	3001	2890	2771	2696	2600	2480	2392	2282	2181	2123	2031	1963	1874	1794	1721	1675	1607	1567	1504	1447	1411	1366	1300	1287
1uM CuSO4	1450	1557	1755	1926	2130	2316	2448	2647	2837	3012	3113	3240	3334	3391	3443	3512	3524	3487	3453	3403	3358	3322	3216	3144	3058	2974	2876	2769	2704	2577	2466	2396	2285	2207	2096	2032	1951	1869	1798	1738	1674	1617	1535	1507	1445	1418	1359	1316	1286
1uM CuSO4	1473	1578	1765	1907	2140	2323	2427	2673	2835	3046	3120	3225	3288	3397	3443	3462	3484	3495	3475	3432	3354	3295	3233	3137	3056	3005	2914	2789	2721	2588	2489	2411	2293	2189	2122	2032	1958	1888	1794	1743	1665	1623	1527	1525	1465	1408	1375	1318	1291
1uM CuSO4	1494	1627	1819	1952	2152	2390	2541	2742	2935	3088	3197	3337	3414	3466	3527	3558	3581	3570	3589	3538	3474	3417	3368	3246	3144	3093	2990	2883	2817	2649	2577	2492	2374	2281	2224	2101	2045	1939	1863	1811	1745	1700	1618	1562	1502	1461	1427	1379	1336
0.3uM CuSO4	1421	1548	1728	1900	2075	2278	2424	2596	2784	2942	3049	3187	3251	3344	3396	3408	3420	3429	3395	3341	3334	3236	3165	3071	3002	2931	2858	2724	2621	2531	2437	2371	2261	2154	2091	1991	1903	1825	1763	1714	1648	1569	1517	1488	1410	1386	1345	1298	1282
0.3uM CuSO4	1458	1556	1759	1910	2125	2314	2476	2646	2835	3008	3115	3251	3298	3423	3466	3465	3499	3499	3475	3417	3369	3309	3246	3172	3068	3008	2883	2779	2699	2569	2477	2395	2296	2200	2120	2015	1972	1871	1800	1742	1671	1606	1540	1493	1435	1395	1351	1317	1284
0.3uM CuSO4	1492	1585	1769	1955	2159	2370	2490	2706	2910	3067	3173	3296	3398	3453	3515	3539	3536	3521	3512	3480	3452	3368	3294	3199	3124	3044	2937	2817	2752	2636	2512	2440	2336	2260	2180	2076	2022	1927	1832	1776	1701	1644	1580	1520	1480	1453	1407	1341	1324
0.3uM CuSO4	1486	1558	1760	1926	2114	2346	2465	2682	2846	3018	3136	3234	3333	3408	3460	3510	3515	3500	3523	3429	3416	3316	3244	3179	3083	3027	2909	2810	2736	2617	2493	2437	2296	2217	2162	2062	1976	1910	1820	1754	1688	1631	1572	1523	1464	1433	1402	1347	1316
0.1uM CuSO4	1462	1554	1751	1914	2106	2335	2475	2666	2828	3004	3113	3225	3325	3398	3416	3453	3472	3489	3451	3403	3366	3312	3233	3151	3072	3011	2880	2803	2728	2581	2474	2418	2302	2215	2124	2013	1956	1884	1807	1756	1663	1603	1550	1526	1447	1404	1365	1323	1312
0.1uM CuSO4	1473	1568	1756	1910	2143	2337	2451	2680	2843	3021	3127	3236	3325	3389	3454	3479	3504	3501	3470	3416	3391	3309	3267	3173	3081	2981	2912	2780	2706	2594	2509	2393	2303	2218	2122	2029	1995	1880	1802	1752	1662	1609	1548	1522	1460	1431	1360	1334	1309
0.1uM CuSO4	1482	1575	1768	1914	2121	2330	2444	2689	2852	2990	3115	3223	3322	3400	3451	3481	3504	3489	3478	3409	3374	3310	3272	3168	3080	2984	2903	2766	2733	2581	2494	2402	2317	2201	2118	2042	1963	1885	1795	1758	1678	1622	1552	1496	1455	1421	1359	1318	1300
0.1uM CuSO4	1492	1560	1751	1933	2115	2318	2437	2646	2819	3020	3112	3223	3321	3393	3443	3443	3452	3487	3453	3402	3358	3288	3240	3142	3041	3006	2894	2801	2693	2607	2494	2415	2298	2199	2130	2023	1951	1893	1791	1738	1681	1619	1546	1522	1475	1419	1354	1312	1289
0uM CuSO4	1428	1545	1738	1875	2080	2298	2431	2607	2802	2983	3072	3177	3268	3356	3389	3443	3426	3416	3404	3369	3319	3306	3195	3136	3023	2951	2863	2737	2670	2541	2463	2368	2282	2184	2082	2003	1945	1869	1779	1731	1648	1590	1523	1476	1440	1392	1348	1317	1269
0uM CuSO4	1455	1553	1770	1912	2111	2312	2443	2637	2864	3008	3090	3262	3319	3453	3452	3485	3501	3499	3478	3433	3408	3307	3262	3138	3073	2982	2895	2778	2711	2608	2493	2401	2312	2198	2121	2044	1978	1886	1784	1753	1681	1618	1520	1514	1451	1416	1361	1326	1295
0uM CuSO4	1476	1585	1757	1925	2143	2347	2506	2682	2854	3033	3177	3271	3354	3403	3475	3510	3521	3532	3532	3473	3432	3344	3298	3211	3132	3056	2891	2841	2757	2631	2510	2433	2340	2235	2159	2056	1998	1910	1843	1774	1707	1639	1590	1533	1468	1438	1394	1342	1320
0uM CuSO4	1497	1610	1842	1979	2174	2392	2543	2738	2907	3091	3200	3327	3405	3492	3571	3591	3567	3598	3563	3537	3483	3422	3346	3261	3161	3058	2967	2869	2787	2694	2556	2483	2369	2283	2190	2087	2015	1956	1854	1789	1739	1679	1599	1577	1498	1476	1428	1389	1341
Fluorescence emission after metal addition
Wavelength (nm)	505	506	507	508	509	510	511	512	513	514	515	516	517	518	519	520	521	522	523	524	525	526	527	528	529	530	531	532	533	534	535	536	537	538	539	540	541	542	543	544	545	546	547	548	549	550	551	552	553
100uM CuSO4	519	539	607	659	728	788	828	897	948	1015	1056	1087	1102	1124	1138	1144	1151	1146	1149	1134	1105	1084	1057	1038	1001	984	952	926	896	858	824	796	750	733	701	667	637	631	596	577	563	517	515	493	484	470	449	438	428
100uM CuSO4	504	541	593	642	698	764	819	877	926	980	1002	1027	1061	1072	1089	1114	1103	1110	1108	1088	1082	1047	1021	990	964	954	917	882	857	844	788	775	723	705	678	631	626	602	571	557	535	509	496	485	471	454	434	422	416
100uM CuSO4	539	571	631	679	754	821	871	928	989	1055	1076	1120	1136	1166	1196	1190	1199	1190	1186	1169	1145	1119	1097	1080	1063	1029	991	957	924	881	838	823	793	749	732	694	664	655	610	596	581	556	537	520	505	487	467	444	429
100uM CuSO4	500	532	595	639	709	774	807	865	929	1000	1019	1052	1068	1107	1114	1123	1131	1113	1117	1101	1074	1044	1029	1000	995	968	928	898	875	816	794	771	730	704	681	662	632	605	585	576	536	528	500	491	482	463	445	428	422
31.6uM CuSO4	744	777	859	943	1024	1128	1198	1284	1374	1448	1502	1556	1599	1627	1650	1662	1666	1681	1660	1648	1608	1586	1545	1510	1479	1440	1382	1348	1301	1251	1205	1154	1107	1061	1021	982	937	922	862	847	808	789	756	735	702	688	661	627	622
31.6uM CuSO4	697	749	836	920	1008	1073	1163	1236	1310	1393	1463	1492	1521	1570	1571	1601	1605	1590	1582	1557	1547	1507	1480	1452	1393	1370	1338	1278	1237	1201	1157	1116	1057	1016	977	933	915	883	832	812	778	752	719	701	683	649	636	620	601
31.6uM CuSO4	731	768	865	924	1031	1132	1187	1286	1340	1441	1476	1527	1587	1592	1634	1656	1644	1655	1630	1635	1604	1549	1523	1491	1453	1418	1376	1319	1273	1219	1173	1144	1084	1050	1013	972	943	898	872	846	802	767	744	719	692	672	663	633	611
31.6uM CuSO4	718	767	835	915	1007	1076	1151	1263	1342	1410	1445	1517	1528	1572	1580	1622	1618	1613	1600	1579	1556	1525	1507	1446	1426	1391	1331	1278	1253	1208	1157	1121	1066	1019	995	945	912	885	839	817	789	753	722	711	675	665	639	628	605
10uM CuSO4	856	911	1026	1120	1219	1341	1419	1540	1622	1710	1795	1854	1909	1943	1967	1976	1992	2000	1966	1946	1926	1868	1861	1818	1750	1718	1663	1615	1547	1492	1434	1388	1330	1263	1230	1174	1126	1075	1035	1012	962	925	884	886	844	818	787	769	745
10uM CuSO4	885	938	1047	1149	1248	1364	1445	1579	1657	1771	1810	1892	1936	1962	2002	2014	2035	2036	2010	1994	1943	1907	1861	1840	1758	1749	1679	1625	1581	1509	1456	1395	1334	1279	1254	1168	1165	1106	1065	1006	980	945	915	884	844	822	796	772	773
10uM CuSO4	878	941	1064	1160	1270	1400	1469	1593	1682	1782	1841	1924	1994	2009	2016	2046	2045	2042	2041	2010	1973	1939	1894	1860	1819	1770	1705	1634	1606	1540	1463	1413	1371	1337	1266	1214	1175	1135	1074	1047	1002	960	924	899	868	840	807	793	770
10uM CuSO4	878	917	1019	1105	1232	1334	1433	1536	1608	1712	1764	1826	1893	1920	1946	1982	1984	1980	1965	1946	1901	1847	1818	1791	1752	1711	1655	1600	1561	1492	1434	1384	1312	1263	1206	1179	1126	1066	1034	1004	960	918	898	868	848	815	798	760	749
3.2uM CuSO4	978	1030	1166	1254	1396	1507	1611	1745	1843	1944	2014	2089	2131	2199	2235	2247	2241	2234	2248	2224	2180	2119	2105	2046	1978	1944	1893	1812	1756	1681	1619	1574	1493	1433	1367	1311	1286	1221	1174	1136	1096	1061	1005	974	968	925	889	865	832
3.2uM CuSO4	977	1054	1172	1257	1393	1532	1618	1752	1849	1961	2011	2087	2155	2205	2218	2259	2253	2264	2232	2196	2184	2140	2082	2053	2008	1954	1885	1793	1746	1696	1615	1551	1509	1435	1372	1333	1294	1214	1178	1151	1099	1053	1010	985	956	926	907	856	838
3.2uM CuSO4	1004	1075	1207	1307	1436	1573	1667	1796	1909	2019	2083	2143	2238	2271	2313	2316	2337	2326	2322	2289	2234	2204	2164	2127	2065	2017	1941	1871	1813	1732	1675	1626	1546	1461	1449	1386	1333	1271	1205	1184	1110	1087	1059	1011	982	957	932	879	870
3.2uM CuSO4	969	1044	1150	1250	1375	1507	1600	1708	1825	1945	2007	2070	2095	2165	2175	2226	2228	2236	2196	2190	2152	2115	2048	2002	1946	1911	1867	1789	1738	1652	1609	1544	1499	1421	1375	1307	1265	1207	1171	1128	1073	1040	1000	982	946	909	873	852	830
1uM CuSO4	1157	1224	1395	1504	1655	1798	1904	2071	2217	2332	2417	2510	2588	2623	2668	2680	2708	2678	2676	2644	2621	2562	2518	2471	2388	2333	2253	2153	2112	2034	1957	1860	1794	1706	1663	1583	1528	1476	1421	1344	1327	1239	1199	1170	1140	1098	1062	1042	1004
1uM CuSO4	1133	1186	1327	1463	1594	1767	1850	2034	2147	2263	2334	2414	2479	2523	2598	2613	2582	2610	2593	2566	2534	2466	2417	2348	2296	2252	2160	2092	2041	1957	1864	1812	1695	1642	1599	1529	1469	1418	1351	1309	1256	1226	1167	1147	1099	1066	1034	982	964
1uM CuSO4	1145	1238	1374	1482	1661	1813	1906	2046	2200	2328	2419	2513	2556	2626	2656	2677	2692	2678	2666	2641	2601	2527	2480	2440	2385	2315	2251	2135	2089	2003	1929	1860	1768	1700	1637	1581	1514	1459	1406	1345	1283	1253	1193	1172	1114	1084	1070	1026	996
1uM CuSO4	1123	1203	1350	1460	1612	1782	1868	2008	2142	2285	2366	2450	2509	2565	2573	2624	2631	2640	2631	2594	2542	2488	2443	2399	2330	2270	2213	2112	2088	1965	1890	1805	1752	1658	1626	1545	1505	1440	1388	1335	1284	1233	1188	1153	1121	1084	1046	1011	979
0.3uM CuSO4	1262	1377	1518	1661	1832	1987	2110	2287	2435	2599	2664	2799	2843	2930	2931	3013	3002	2997	2972	2949	2896	2826	2766	2728	2645	2613	2500	2395	2344	2241	2151	2079	1998	1892	1818	1769	1722	1634	1545	1513	1462	1398	1347	1288	1245	1223	1198	1163	1124
0.3uM CuSO4	1295	1389	1558	1697	1862	2044	2153	2325	2499	2658	2739	2861	2919	2996	3028	3041	3086	3055	3049	2992	2955	2894	2838	2789	2715	2615	2546	2449	2397	2300	2197	2128	2014	1937	1865	1774	1739	1646	1576	1536	1475	1436	1364	1318	1286	1258	1213	1162	1135
0.3uM CuSO4	1286	1386	1564	1707	1871	2054	2194	2344	2507	2658	2752	2859	2929	2970	3014	3069	3079	3078	3070	3028	2998	2912	2854	2782	2693	2637	2558	2468	2394	2284	2193	2121	2050	1954	1884	1814	1722	1689	1594	1553	1492	1445	1370	1329	1278	1247	1230	1184	1143
0.3uM CuSO4	1284	1354	1525	1653	1830	2010	2125	2309	2438	2582	2676	2789	2835	2915	2957	3010	2970	2997	2996	2954	2905	2853	2771	2733	2666	2610	2507	2418	2326	2264	2175	2073	1994	1929	1838	1762	1712	1637	1569	1515	1439	1416	1351	1295	1255	1235	1193	1156	1129
0.1uM CuSO4	1341	1416	1605	1749	1931	2105	2222	2422	2598	2734	2845	2954	3017	3098	3134	3167	3180	3172	3178	3115	3074	3039	2943	2907	2822	2744	2639	2573	2476	2377	2281	2233	2111	2019	1980	1850	1809	1744	1661	1603	1524	1476	1436	1380	1338	1283	1270	1223	1174
0.1uM CuSO4	1369	1461	1652	1821	1982	2162	2293	2503	2645	2818	2941	3032	3101	3196	3210	3252	3275	3262	3212	3194	3168	3112	2997	2932	2885	2827	2714	2633	2554	2438	2338	2265	2195	2063	1983	1907	1851	1769	1682	1639	1576	1514	1449	1411	1369	1336	1277	1249	1224
0.1uM CuSO4	1307	1438	1587	1724	1925	2090	2216	2395	2575	2703	2815	2895	3000	3048	3101	3138	3111	3134	3123	3082	3038	2969	2897	2862	2765	2702	2616	2500	2456	2349	2251	2174	2076	1983	1927	1820	1799	1707	1646	1591	1528	1481	1409	1358	1313	1274	1250	1201	1179
0.1uM CuSO4	1329	1433	1600	1737	1918	2106	2247	2397	2571	2708	2819	2941	3002	3055	3077	3134	3160	3151	3132	3089	3073	2985	2922	2870	2798	2693	2649	2531	2469	2365	2265	2170	2097	2024	1950	1862	1798	1707	1657	1608	1526	1486	1425	1373	1309	1290	1252	1221	1186
0uM CuSO4	1361	1466	1604	1765	1948	2145	2277	2468	2623	2808	2900	3005	3089	3177	3232	3243	3239	3265	3235	3197	3157	3066	3022	2918	2873	2813	2713	2613	2524	2430	2336	2246	2158	2065	2003	1888	1861	1762	1685	1641	1563	1531	1471	1409	1369	1326	1301	1238	1207
0uM CuSO4	1395	1496	1693	1830	2025	2209	2346	2560	2718	2862	2968	3063	3129	3247	3290	3301	3333	3304	3292	3268	3224	3170	3110	3012	2947	2854	2762	2660	2594	2489	2386	2285	2206	2110	2025	1958	1904	1807	1712	1674	1613	1543	1490	1436	1407	1350	1305	1259	1238
0uM CuSO4	1345	1465	1636	1801	1957	2141	2273	2479	2620	2775	2874	3019	3098	3124	3203	3218	3215	3230	3202	3183	3132	3079	3010	2942	2877	2781	2704	2581	2547	2424	2314	2260	2153	2049	1967	1900	1837	1760	1699	1645	1572	1506	1458	1413	1366	1328	1288	1234	1195
0uM CuSO4	1410	1500	1685	1828	2016	2238	2341	2529	2689	2854	2954	3092	3147	3221	3265	3301	3323	3322	3309	3271	3200	3153	3056	3008	2968	2864	2779	2671	2603	2470	2395	2327	2220	2116	2044	1966	1876	1807	1711	1688	1598	1565	1497	1455	1413	1350	1324	1286	1237
Calculated quenching properties
[(NH4)2Fe(So4)2] (uM)	Avg Fm/F	StDev
100	0.35	0.01
31.6	0.5	0.01
10	0.61	0.02
3.2	0.69	0.01
1	0.81	0.02
0.3	0.93	0.01
0.1	0.98	0.02
[truncated: 7 more columns]
